# Supplementary material for: In Vitro/In Vivo Translation of Synergistic Combination of MDM2 and MEK Inhibitors in Melanoma Using PBPK/PD Modelling: Part II
Source: Int J Mol Sci. 2022 Oct 8;23(19):11939. doi: 10.3390/ijms231911939 (PMC9570053; doi:10.3390/ijms231911939)
Supplement: Supplementary file 1 [file ijms-23-11939-s001.zip]

Archive with 1 entries (1 files):
- ijms-1906160-supplementary.pdf
